# Supplementary material for: A new perspective on transient characteristics of quiet stance postural control
Source: PLoS One. 2020 Aug 10;15(8):e0237246. doi: 10.1371/journal.pone.0237246 (PMC7416949; doi:10.1371/journal.pone.0237246)
Supplement: S1 Table — (XLSX) [file pone.0237246.s001.xlsx]

## Sheet: S1 Table
	DECAY Statistical Analysis and Results
	Experiment 1						Experiment 2								Experiment 3
	Case 1: Including all DECAY values as calculated						Case 1: Including all DECAY values as calculated								Case 1: Including all DECAY values as calculated
		N	Value	Median (IQR)	Spearman rho (p-value)			N	QEC	QEC Median (IQR)	QEO	QEO Median (IQR)	p-value			N	YA	YA Median (IQR)	OA	OA Median (IQR)	p-value
	EA	67	-0.42 ± 0.74	-0.12 (0.46)	0.06 (0.63)		EA	30	-0.45 ± 0.89	-0.14 (0.35)	-1.49 ± 2.31	-1.12 (1.62)	0.099		EA	105	-0.42 ± 0.74	-0.12 (0.46)	-0.61 ± 1.59	-0.06 (0.45)	0.254
	MVEL_ml	67	-0.52 ± 1.59	-0.13 (0.24)	-0.03 (0.84)		MVEL_ml	30	-0.22 ± 0.34	-0.13 (0.18)	-0.34 ± 0.08	-0.17 (0.32)	0.585		MVEL_ml	105	-0.52 ± 1.59	-0.13 (0.24)	-0.97 ± 3.63	-0.10 (0.25)	0.254
	RMS_ml	67	-1.22 ± 2.75	-0.19 (1.20)	0.24 (0.05)		RMS_ml	30	-1.19 ± 2.62	-0.22 (1.21)	-2.38 ± 3.83	-1.44 (1.78)	0.585		RMS_ml	105	-1.22 ± 2.76	-0.19 (1.20)	-0.97 ± 2.52	-0.10 (0.61)	0.222
	Case 2: Omitting DECAY values that have poor fits (i.e., negative R2)						Case 2: Omitting DECAY values that have poor fits (i.e., negative R2)								Case 2: Omitting DECAY values that have poor fits (i.e., negative R2)
		N	Value	Median (IQR)	Spearman rho (p-value)			N	QEC	QEC Median (IQR)	QEO	QEO Median (IQR)	p-value			N	YA	YA Median (IQR)	OA	OA Median (IQR)	p-value
	EA	58	-0.35 ± 0.51	-0.13 (0.42)	0.17 (0.20)		EA	23	-0.28 ± 0.39	-0.13 (0.22)	-1.02 ± 0.91	-1.45 (1.61)	0.093		EA	89	-0.35 ± 0.51	-0.13 (0.42)	-0.44 ± 0.65	-0.07 (0.45)	0.558
	MVEL_ml	65	-0.28 ± 0.46	-0.13 (0.22)	-0.009 (0.94)		MVEL_ml	30	-0.22 ± 0.34	-0.13 (0.18)	-0.34 ± 0.08	-0.17 (0.32)	0.585		MVEL_ml	101	-0.28 ± 0.46	-0.13 (0.22)	-0.24 ± 0.48	-0.10 (0.22)	0.154
	RMS_ml	59	-0.43 ± 0.60	-0.15 (0.39)	0.19 (0.14)		RMS_ml	19	-0.33 ± 0.50	-0.17 (0.22)	-0.81 ± 0.82	-0.24 (1.65)	1.000		RMS_ml	92	-0.43 ± 0.60	-0.15 (0.39)	-0.39 ± 0.65	-0.07 (0.27)	0.281
	Case 3: Designating DECAY values that have poor fits to a value of zero						Case 3: Designating DECAY values that have poor fits to a value of zero								Case 3: Designating DECAY values that have poor fits to a value of zero
		N	Value	Median (IQR)	Spearman rho (p-value)			N	QEC	QEC Median (IQR)	QEO	QEO Median (IQR)	p-value			N	YA	YA Median (IQR)	OA	OA Median (IQR)	p-value
	EA	67	-0.30 ± 0.49	-0.10 (0.27)	-0.11 (0.39)		EA	30	-0.29 ± 0.45	-0.12 (0.26)	-0.81 ± 0.89	-0.31 (1.55)	0.265		EA	105	-0.30 ± 0.49	-0.10 (0.27)	-0.36 ± 0.61	-0.06 (0.43)	0.380
	MVEL_ml	67	-0.27 ± 0.45	-0.11 (0.22)	0.008 (0.95)		MVEL_ml	30	-0.22 ± 0.34	-0.13 (0.18)	-0.34 ± 0.08	-0.17 (0.32)	0.585		MVEL_ml	105	-0.27 ± 0.45	-0.11 (0.22)	-0.23 ± 0.47	-0.09 (0.21)	0.125
	RMS_ml	67	-0.37 ± 0.58	-0.11 (0.30)	-0.003 (0.98)		RMS_ml	30	-0.38 ± 0.57	-0.18 (0.30)	-0.53 ± 0.75	-0.09 (1.43)	0.458		RMS_ml	105	-0.37 ± 0.58	-0.11 (0.30)	-0.34 ± 0.04	-0.04 (0.25)	0.323
	NOTE: Mean ± SD values and Median (IQR) values are the DECAY coefficient values calculated for each CoP parameter, and are calculated for between-subjects.
	NOTE: The N column refers to the number of DECAY fits analyzed. In Case 1 and 3, this number matches the total number of participants for each experiment.
	NOTE: Experiment 1 analyses were ran using Spearman Rank-Order correlations, Experiment 2 analyses were ran using 1-Sample Sign tests, and Experiment 3 analyses were ran using Kruskal-Wallis tests.
	DECAY Caluclation Info:
	All DECAY values across experiments and for all cases were calculated using a script generated by MATLAB's Curve-Fitting Toolbox with the 'Custom Equation' feature.
	The equation used to fit the curves was: a*exp(b*x)+c
	The DECAY values that are reported are the value of the coefficient, b, in the above equation.
	The lower bound for all of the equation coefficients (a,b,c) were set to 0.
	The start points in EA calculations were 100, 0.1, and 100 for the equation coefficients a,b, and c, respectively.
	The start points in MVEL_ml and RMS_ml calculations were 1, 0.1, and 1 for the equation coefficients a,b, and c, respectively.
