# Supplementary material for: A new perspective on transient characteristics of quiet stance postural control
Source: PLoS One. 2020 Aug 10;15(8):e0237246. doi: 10.1371/journal.pone.0237246 (PMC7416949; doi:10.1371/journal.pone.0237246)
Supplement: S2 Table — (XLSX) [file pone.0237246.s002.xlsx]

## Sheet: S2 Table
	Experiment 2 Tukey Pairwise Comparisons: Epoch
	Grouping Information Using the Tukey Method and 95% Confidence
	QEC								QEO
	Natural Log of EA [mm^2]	Epoch	N	Mean	Grouping				Natural Log of EA [mm^2]	Epoch	N	Mean	Grouping
		1	90	5.55081	A					1	90	4.83334	A
		2	90	5.08199	A	B				2	90	4.56254	A	B
		12	90	4.82766		B	C			10	90	4.41671	A	B
		9	90	4.7455		B	C			4	90	4.3224		B
		10	90	4.74297		B	C			3	90	4.32195		B
		4	90	4.71983		B	C			11	90	4.28153		B
		8	90	4.69321		B	C			8	90	4.2721		B
		6	90	4.67025		B	C			7	90	4.27007		B
		5	90	4.65463		B	C			6	90	4.24455		B
		3	90	4.62774		B	C			9	90	4.20625		B
		7	90	4.53389			C			12	90	4.17643		B
		11	90	4.52016			C			5	90	4.08831		B
	Natural Log of MVEL_ml [mm/s]	Epoch	N	Mean	Grouping				Natural Log of MVEL_ml [mm/s]	Epoch	N	Mean	Grouping
		1	90	2.46188	A					1	90	2.10432	A
		2	90	2.18691	A	B				2	90	1.84555		B
		3	90	1.92756		B	C			3	90	1.73603		B	C
		4	90	1.87538			C			4	90	1.64794		B	C
		7	90	1.80886			C			9	90	1.61718		B	C
		8	90	1.80125			C			8	90	1.60902		B	C
		6	90	1.79149			C			6	90	1.59732		B	C
		5	90	1.78387			C			7	90	1.58886			C
		10	90	1.735			C			5	90	1.57339			C
		9	90	1.72716			C			10	90	1.5454			C
		12	90	1.70612			C			12	90	1.53033			C
		11	90	1.70228			C			11	90	1.49803			C
	Natural Log of RMS_ml [mm]	Epoch	N	Mean	Grouping				Natural Log of RMS_ml [mm]	Epoch	N	Mean	Grouping
		1	90	1.2435	A					1	90	0.936379	A
		2	90	0.98094	A	B				2	90	0.790934	A	B
		10	90	0.91188	A	B				11	90	0.748666	A	B
		8	90	0.89866	A	B				3	90	0.742093	A	B
		12	90	0.88524	A	B				4	90	0.71663	A	B
		4	90	0.8737		B				7	90	0.685253	A	B
		7	90	0.8314		B				12	90	0.668153	A	B
		9	90	0.80122		B				9	90	0.665942	A	B
		11	90	0.78365		B				6	90	0.652362	A	B
		5	90	0.75701		B				8	90	0.616253	A	B
		6	90	0.75585		B				10	90	0.601336	A	B
		3	90	0.75428		B				5	90	0.510723		B
	NOTE: The N column refers to the number of total trials collected. (N = 90 = 30 participants * 3 trials per participant)
	* Means that do not share a letter are significantly different from each other.
