# Supplementary material for: A new perspective on transient characteristics of quiet stance postural control
Source: PLoS One. 2020 Aug 10;15(8):e0237246. doi: 10.1371/journal.pone.0237246 (PMC7416949; doi:10.1371/journal.pone.0237246)
Supplement: S3 Table — (XLSX) [file pone.0237246.s003.xlsx]

## Sheet: S3 Table
	Experiment 2 Tukey Pairwise Comparisons: Trial Number
	Grouping Information Using the Tukey Method and 95% Confidence
	QEC								QEO
	Natural Log of EA [mm^2]	Trial #	N	Mean	Grouping				Natural Log of EA [mm^2]	Trial #	N	Mean	Grouping
		5	48	4.9337	A	B				4	156	4.44034	A
		4	84	4.86613	A	B				5	60	4.4111	A
		2	288	4.79932	A					3	264	4.40299	A
		6	12	4.72722	A	B				1	312	4.30191	A
		3	312	4.69903	A	B				2	228	4.29359	A
		1	336	4.65891		B				6	48	4.25969	A
										8	12	4.22149	A
	Natural Log of MVEL_ml [mm/s]	Trial #	N	Mean	Grouping				Natural Log of MVEL_ml [mm/s]	Trial #	N	Mean	Grouping
		4	84	1.97108	A					3	264	1.70957	A
		5	48	1.91005	A	B				6	48	1.69923	A	B	C
		6	12	1.88644	A	B				8	12	1.68753	A	B	C
		2	288	1.87073	A					4	156	1.67517	A	B
		3	312	1.86234	A					5	60	1.65417	A	B	C
		1	336	1.75324		B				2	228	1.61647		B	C
										1	312	1.56234			C
	Natural Log of RMS_ml [mm]	Trial #	N	Mean	Grouping				Natural Log of RMS_ml [mm]	Trial #	N	Mean	Grouping
		5	48	0.977071	A					4	156	0.801272	A
		4	84	0.973427	A					3	264	0.754998	A
		2	288	0.879266	A					5	60	0.687676	A	B
		3	312	0.856137	A					6	48	0.684837	A	B
		6	12	0.797223	A	B				8	12	0.676209	A	B
		1	336	0.755538		B				1	312	0.628713		B
										2	228	0.628215		B
	NOTE: The protocol required 3 successful trials. The Trial # column indicates the attempt for which that particular trial was collected. Reasons for trial numbers beyond 3 include participants not adhering to protocol, technical difficulties in collecting data, or a background disruption during collection.
	NOTE: The N column refers to the number of epochs collected for each trial number. Each 60-second trial consists of 12 epochs (5 seconds per epoch). (e.g. for Trial #5 for QEC, N = 48 = 4 trials * 12 epochs per trial, meaning 4 total participants required a fifth trial)
	* Means that do not share a letter are significantly different from each other.
