# Supplementary material for: A new perspective on transient characteristics of quiet stance postural control
Source: PLoS One. 2020 Aug 10;15(8):e0237246. doi: 10.1371/journal.pone.0237246 (PMC7416949; doi:10.1371/journal.pone.0237246)
Supplement: S4 Table — (XLSX) [file pone.0237246.s004.xlsx]

## Sheet: S4 Table
	Experiment 3 Tukey Pairwise Comparisons: Epoch
	Grouping Information Using the Tukey Method and 95% Confidence
	YA								OA
	Natural Log of EA [mm^2]	Epoch	N	Mean	Grouping				Natural Log of EA [mm^2]	Epoch	N	Mean	Grouping
		1	201	5.59761	A					1	114	6.15827	A
		2	201	5.14326	A	B				9	114	5.81947	A	B
		12	201	4.89543		B	C			2	114	5.76892	A	B
		9	201	4.80526		B	C			3	114	5.70956	A	B
		10	201	4.77551		B	C			6	114	5.69398	A	B
		4	201	4.76023		B	C			7	114	5.62531	A	B
		3	201	4.73874		B	C			10	114	5.60527	A	B
		8	201	4.73615		B	C			5	114	5.58873	A	B
		5	201	4.73517		B	C			4	114	5.53738	A	B
		6	201	4.70679		B	C			8	114	5.50554	A	B
		7	201	4.64576		B	C			11	114	5.33534		B
		11	201	4.56125			C			12	114	5.2874		B
	Natural Log of MVEL_ml [mm/s]	Epoch	N	Mean	Grouping				Natural Log of MVEL_ml [mm/s]	Epoch	N	Mean	Grouping
		1	201	2.48643	A					1	114	2.76233	A
		2	201	2.22813	A	B				3	114	2.51846	A	B
		3	201	1.97651		B	C			2	114	2.50999	A	B
		4	201	1.93048			C			6	114	2.44859	A	B
		7	201	1.86519			C			7	114	2.4389	A	B
		8	201	1.84773			C			9	114	2.43326	A	B
		6	201	1.83425			C			4	114	2.4019	A	B
		5	201	1.83317			C			10	114	2.38957	A	B
		9	201	1.78691			C			8	114	2.38469	A	B
		10	201	1.78046			C			5	114	2.36774		B
		12	201	1.75659			C			11	114	2.32395		B
		11	201	1.74643			C			12	114	2.28769		B
	Natural Log of RMS_ml [mm]	Epoch	N	Mean	Grouping				Natural Log of RMS_ml [mm]	Epoch	N	Mean	Grouping
		1	201	1.26111	A					1	114	1.50613	A
		2	201	1.01133	A	B				9	114	1.36732	A	B
		10	201	0.92198	A	B				3	114	1.35903	A	B
		8	201	0.90278		B				2	114	1.35515	A	B
		12	201	0.89786		B				6	114	1.32608	A	B
		4	201	0.89306		B				7	114	1.30499	A	B
		7	201	0.87343		B				5	114	1.29648	A	B
		9	201	0.84194		B				8	114	1.28494	A	B
		3	201	0.80945		B				4	114	1.27307	A	B
		11	201	0.80524		B				10	114	1.24675	A	B
		5	201	0.78419		B				11	114	1.13734	A	B
		6	201	0.7798		B				12	114	1.0059		B
	NOTE: The N column refers to the number of total trials collected. (e.g., for the YA group, N = 201 = 67 participants * 3 trials per participant)
	* Means that do not share a letter are significantly different from each other.
