# Supplementary material for: A new perspective on transient characteristics of quiet stance postural control
Source: PLoS One. 2020 Aug 10;15(8):e0237246. doi: 10.1371/journal.pone.0237246 (PMC7416949; doi:10.1371/journal.pone.0237246)
Supplement: S5 Table — (XLSX) [file pone.0237246.s005.xlsx]

## Sheet: S5 Table
	Experiment 3 Tukey Pairwise Comparisons: Trial Number
	Grouping Information Using the Tukey Method and 95% Confidence
	YA							OA
	Natural Log of EA [mm^2]	Trial #	N	Mean	Grouping			Natural Log of EA [mm^2]	Trial #	N	Mean	Grouping
		5	48	5.01573	A				1	456	5.78648	A
		4	84	4.95293	A				4	12	5.65797	A	B
		2	732	4.79018	A				3	444	5.56505		B
		1	780	4.78877	A				2	456	5.53555		B
		3	756	4.75624	A
		6	12	4.74673	A
	Natural Log of MVEL_ml [mm/s]	Trial #	N	Mean	Grouping			Natural Log of MVEL_ml [mm/s]	Trial #	N	Mean	Grouping
		4	84	2.03578	A				1	456	2.5711	A
		5	48	1.97475	A	B			2	456	2.42928		B
		6	12	1.89599	A	B			3	444	2.41357		B
		2	732	1.8836		B			4	12	2.34173	A	B
		1	780	1.87583		B
		3	756	1.87018		B
	Natural Log of RMS_ml [mm]	Trial #	N	Mean	Grouping			Natural Log of RMS_ml [mm]	Trial #	N	Mean	Grouping
		5	48	1.01968	A	B			1	456	1.35675	A
		4	84	1.01827	A				4	12	1.31423	A	B
		2	732	0.86862		B			3	444	1.25859		B
		3	756	0.85309		B			2	456	1.22482		B
		1	780	0.84049		B
		6	12	0.79093	A	B
	NOTE: The protocol required 3 successful trials. The Trial # column indicates the attempt for which that particular trial was collected. Reasons for trial numbers beyond 3 include participants not adhering to protocol, technical difficulties in collecting data, or a background disruption during collection.
	NOTE: The N column refers to the number of epochs collected for each trial number. Each 60-second trial consists of 12 epochs (5 seconds per epoch). (e.g. for Trial #5 for the YA group, N = 48 = 4 trials * 12 epochs per trial, meaning 4 total participants required a fifth trial)
	* Means that do not share a letter are significantly different from each other.
