# Supplementary material for: A new perspective on transient characteristics of quiet stance postural control
Source: PLoS One. 2020 Aug 10;15(8):e0237246. doi: 10.1371/journal.pone.0237246 (PMC7416949; doi:10.1371/journal.pone.0237246)
Supplement: S6 Table — (XLSX) [file pone.0237246.s006.xlsx]

## Sheet: S6 Table
	Experiment 1 Spearman’s Rank-Order Correlations between Epochs 1 and 12 and Whole-Trial Estimates
		Epoch 1	Epoch 12
	EA	0.72 (<0.001)	0.83 (<0.001)
	MVEL_ml	0.79 (<0.001)	0.90 (<0.001)
	RMS_ml	0.72 (<0.001)	0.77 (<0.001)
	NOTE: Values are presented as Spearman's ρ (P-value)
